# Supplementary material for: Simultaneous Autophagy and Androgen Receptor Inhibition in a Prostate Cancer Xenograft Model
Source: Cancers (Basel). 2024 Sep 25;16(19):3261. doi: 10.3390/cancers16193261 (PMC11482627; doi:10.3390/cancers16193261)
Supplement: Supplementary file 1 [file cancers-16-03261-s001.zip]

Archive with 1 entries (1 files):
- cancers-3116842-supplementary.pdf
